# Supplementary material for: Molecular mechanisms of ribosomal protein gene coregulation
Source: Genes Dev. 2015 Sep 15;29(18):1942–54. doi: 10.1101/gad.268896.115 (PMC4579351; doi:10.1101/gad.268896.115)
Supplement: Supplemental Material [file supp_29.18.1942_TableS1.xlsx]

## Sheet: Sheet1
Position-specific probability matrix (PSPM) for Rap1 motif.
letter-probability matrix: alength= 4 w= 12 nsites= 50 E= 1.1e-083
A	C	G	T
0.7	0.06	0.14	0.1
0.18	0.72	0.1	0
0.9	0.06	0.04	0
0	0.58	0	0.42
0	0.98	0.02	0
0.02	0.84	0.02	0.12
0.54	0	0.44	0.02
0.02	0.12	0.02	0.84
0.7	0	0.3	0
0	0.98	0	0.02
0.9	0.1	0	0
0.06	0.34	0	0.6
Position-specific probability matrix (PSPM) for Ifh1 motif.
letter-probability matrix: alength= 4 w= 11 nsites= 50 E= 8.6e+010
A	C	G	T
0	0.78	0.1	0.12
0.04	0.22	0	0.74
0.84	0	0.14	0.02
0	0	1	0
0.32	0.12	0.52	0.04
0.1	0.68	0.22	0
0.38	0.04	0.46	0.12
0	0.04	0.96	0
0.74	0	0.26	0
0.62	0.26	0.12	0
0.6	0.16	0.12	0.12
Position-specific probability matrix (PSPM) for Fhl1 motif.
letter-probability matrix: alength= 4 w= 8 nsites= 53 E= 1.1e+017
A	C	G	T
0.037736	0.471698	0.075472	0.415094
0.037736	0.056604	0.301887	0.603774
0.018868	0.603774	0	0.377358
0	0.188679	0.811321	0
0	1	0	0
0	0	0.90566	0.09434
0.075472	0.113208	0.150943	0.660377
0	0.830189	0.09434	0.075472
Position-specific probability matrix (PSPM) for Poly-A motif.
letter-probability matrix: alength= 4 w= 6
A	C	G	T
1	0	0	0
1	0	0	0
1	0	0	0
1	0	0	0
1	0	0	0
1	0	0	0
