# Supplementary material for: Molecular mechanisms of ribosomal protein gene coregulation
Source: Genes Dev. 2015 Sep 15;29(18):1942–54. doi: 10.1101/gad.268896.115 (PMC4579351; doi:10.1101/gad.268896.115)
Supplement: Supplemental Material [file supp_29.18.1942_TableS2.xlsx]

## Sheet: RP
Median Occupancy PercentRanks																						Note: Cells have formula's
Rap1_sites			Rap1	Fhl1	Ifh1	Sfp1	Hmo1	Hmo1_occupancy		Toa2	Sua7	TAFs			Intron count	Divergence of coding sequence	Additional annotated activities
0			4.37956	5.47445	5.47445	6.20438	4.0146	41.5		21.1679	10.9489	6.20438			0.222222	1	0.5
1			28.8321	21.5328	20.073	25.9124	18.6131	208		55.8394	64.5985	47.4453			0.65	0.625	0.157895
2	8		60.5839	60.5839	59.854	60.5839	59.854	21852		51.8248	51.0949	56.2044			0.785047	0.583333	0.196078
RPG copy number			Rap1	Fhl1	Ifh1	Sfp1	Hmo1	Hmo1_occupancy		Toa2	Sua7	TAFs	mRNA_rate (Holstege et al)	Zeevi	Intron count
1			51.8248	37.2263	35.7664	38.6861	38.6861	701	1	67.5182	62.7737	51.8248	104.1	2.01	0.368421
2			50	52.5547	53.4672	52.1898	52.9197	6962	2	47.4453	50	49.2701	82.6	1.315	0.779661
Rap1_sites	motif_dist	Gene	Rap1	Fhl1	Ifh1	Sfp1	Hmo1	Hmo1_occupancy	TATA_mismatches (Rhee et al 2012; PMID:22258509)	Toa2	Sua7	TAFs	mRNA_rate (Holstege et al 1998; PMID:9845373)	Zeevi et al. 2011 (PMID:22009988)	Intron count	Percentage Identity Between Paralogs	Additional annotated activities	Rap1_sites	motif_dist	Gene	Rap1	Fhl1	Ifh1	Sfp1	Hmo1	Hmo1_occupancy	TATA_mismatches (Rhee et al 2012; PMID:22258509)	Toa2	Sua7	TAFs	mRNA_rate (Holstege et al 1998; PMID:9845373)	Zeevi et al. 2011 (PMID:22009988)	Intron count		Between Paralog Correlations of Occupancy PercentRank
0	0	RPL3	2.91971	8.75912	10.9489	28.4672	5.83942	78	3	85.4015	98.5401	10.219	97.4	3.63	0		Human Ortholog = RPL3, plays an important role in function of eIF5B in stimulating 3' end processing of 18S rRNA in context of 80S ribosomes that have not yet engaged in translation; involved in replication and maintenance of killer double stranded RNA virus																		Zero Rap1 sites
0	0	RPS28A	1.45985	3.64964	5.83942	7.29927	0.729927	11	2	31.0219	10.219	7.29927	77.6	1.22	0	98.5	Has an extraribosomal function in autoregulation, in which Rps28Bp binds to a decapping complex via Edc3p, which then binds to RPS28B mRNA leading to its decapping and degradation	0	0	RPS28B	4.37956	4.37956	6.56934	1.82482	2.18978	32	2	32.4818	8.75912	5.83942	61.5	1.45	0		Paralog 1 vs 2	Rap1	Fhl1	Ifh1	Sfp1	Hmo1	Hmo1_occupancy
0	0	RPL4B	4.37956	2.91971	2.91971	1.82482	1.45985	29	2	2.18978	14.5985	4.37956	61.8	0.76	0	99.7		0	0	RPL4A	8.0292	5.10949	2.18978	6.56934	4.37956	42	3	75.9124	64.2336	21.1679	113.2	2.64	0		Rap1	0.00772828	0.238456	0.300788	0.07248	-0.0470454	0.0561192
0	0	RPL8A	7.29927	12.4088	30.6569	10.9489	14.2336	163	1	4.37956	1.45985	0.729927	49.6	3.47	0	97.3		1	0	RPL8B	22.6277	17.5182	18.9781	18.2482	5.10949	77	3	38.6861	29.927	13.8686	66	1.48	0		Fhl1	0.148054	0.0418803	0.116318	-0.00642545	-0.131202	-0.166634
0	0	RPP1A	0.729927	5.83942	4.37956	4.37956	9.48905	119	1	1.45985	3.64964	8.0292	82	1.25	0	56	Human Ortholog = RLP1, Quiescent; free (non-ribosomal) P1 stimulates the phosphorylation of the eIF2 alpha subunit (Sui2p) by Gcn2p	2	13	RPP1B	54.0146	27.0073	25.5474	37.2263	37.2263	632	2	78.8321	91.9708	52.5547	120	1.89	1		Ifh1	-0.147718	-0.208611	-0.18171	-0.195329	-0.34735	-0.225511
0	0	RPP2B	2.18978	0.729927	5.10949	5.83942	2.91971	40	2	12.4088	59.854	6.56934	121.5	-1	0	61.8	Human Ortholog = RPL2, free (non-ribosomal) P2 stimulates the phosphorylation of the eIF2 alpha subunit (Sui2p) by Gcn2p	2	21	RPP2A	54.7445	66.4234	54.3796	67.8832	60.5839	22330	2	35.4015	4.37956	8.75912	152.1	1.58	0		Sfp1	0.17218	-0.0328514	-0.0606824	0.0653032	-0.0697659	0.146534
0	0	RPS21A	6.56934	6.56934	3.64964	0.729927	3.64964	41	1	29.927	11.6788	3.64964	152.9	1.01	1	98.9		2	6	RPS21B	53.2847	84.6715	86.8613	59.1241	54.7445	13106	1	5.83942	5.83942	10.9489	156.6	1.68	1		Hmo1	0.252517	-0.00447087	0.0191089	0.0896979	-0.0197062	-0.136432
0	0	RPS22B	4.37956	8.0292	8.75912	10.219	7.29927	92	3	3.28467	0.729927	1.45985	17.2	-1	1	99.2		2	23	RPS22A	91.9708	87.5912	79.562	79.562	65.6934	25007	3	51.8248	29.1971	24.8175	124.1	1.43	0		Hmo1_occupancy	0.268432	-0.0201017	-0.00490557	0.0922921	-0.0141032	-0.135942
1	0	RPS31	46.7153	30.6569	21.1679	8.75912	8.0292	105	1	69.708	62.7737	64.2336	126.6	-1	0
1	0	RPP0	27.7372	18.9781	13.8686	21.8978	14.2336	163	1	45.9854	42.3358	42.3358	57.6	2.58	0																				One Rap1 site
1	0	RPS3	12.4088	24.0876	24.0876	31.3869	29.927	374	2	53.2847	69.3431	41.6058	144.4	2.28	0		Human Ortholog = RPS3, Co-regulator of NF-jB and can also bind Hsp90/70																		Paralog 1 vs 2	Rap1	Fhl1	Ifh1	Sfp1	Hmo1	Hmo1_occupancy
1	0	RPS29A	28.4672	22.6277	26.2774	14.2336	32.8467	512	3	65.6934	21.8978	54.0146	104.1	-1	1	91.1		2	5	RPS29B	70.8029	21.8978	24.8175	19.3431	28.1022	357	2	31.0219	40.146	74.4526	58.2	-1	0		Rap1	0.00150186	0.310033	0.292379	0.361347	0.401056	0.164959
1	0	RPS9A	51.0949	10.9489	16.7883	32.1168	19.708	228	1	94.1606	77.3723	98.5401	12.1	3.1	1	97.5		2	5	RPS9B	44.1606	45.9854	44.5255	43.7956	35.7664	591	2	69.708	55.4745	88.3212	76.2	1.69	1		Fhl1	0.244554	0.516878	0.394325	0.446137	0.529424	0.70726
1	0	RPS14B	89.781	40.146	32.8467	41.6058	40.8759	825	3	100	99.2701	100	14.7	3.04	1	97.8	Human Ortholog = RPS14, Transcriptional inhibition of its own mRNA	2	6	RPS14A	18.2482	47.4453	51.0949	58.3942	49.635	2855	1	80.292	27.7372	46.7153	68.6	1.45	1		Ifh1	0.250931	0.506025	0.369703	0.435737	0.50952	0.713179
1	0	RPL9A	10.9489	35.7664	43.7956	47.4453	39.4161	795	3	33.9416	34.3066	14.5985	115.8	-1	0	97.9		2	21	RPL9B	74.4526	21.1679	15.3285	51.8248	24.8175	337	1	97.0803	61.3139	75.9124	42.1	-1	0		Sfp1	0.02385	0.253868	0.104807	0.280941	0.330271	0.546336
1	0	RPL7B	13.8686	20.438	9.48905	16.0584	15.3285	165	3	95.6204	94.1606	93.4307	34.3	2.7	1	98	Human Ortholog = RPL7, Co-regulater of VDR-RXR nuclear receptor complex and can also regulate specific mRNA translation including its own	2	7	RPL7A	60.5839	29.1971	34.3066	29.927	21.1679	234	1	87.5912	64.9635	89.781	70.6	1.8	1		Hmo1	0.446833	0.635943	0.51526	0.593349	0.63205	0.73261
1	0	RPL15A	8.75912	10.219	14.5985	32.8467	16.0584	178	2	83.5766	91.2409	89.0511	70.9	2.4	0	99		2	5	RPL15B	5.83942	2.18978	0.729927	5.10949	11.6788	156	3	6.56934	2.91971	2.18978	2.6	0.23	0		Hmo1_occupancy	0.409502	0.569908	0.459593	0.530372	0.608267	0.716373
1	0	RPL36A	23.3577	13.1387	10.219	8.0292	8.75912	108	1	20.438	22.6277	22.6277	37.6	0.98	1	98		2	7	RPL36B	67.8832	69.3431	88.3212	45.9854	50.365	4123	2	48.1752	75.9124	83.2117	-1	1.52	1
1	0	RPL21B	30.6569	38.6861	45.9854	15.3285	45.9854	1033	1	81.0219	70.8029	54.7445	201.6	0.95	1	98.8		2	31	RPL21A	72.9927	92.7007	97.0803	64.9635	63.5036	24590	1	73.7226	49.635	69.3431	202.4	1.62	1		Two Rap1 sites
1	0	RPL14B	56.9343	13.8686	16.0584	24.8175	12.7737	159	2	16.0584	13.8686	37.2263	91.5	1.37	1	99.3		2	8	RPL14A	64.9635	58.3942	54.3796	78.1022	67.8832	26911	1	8.0292	40.8759	16.7883	106.2	1.62	1		Paralog 1 vs 2	Rap1	Fhl1	Ifh1	Sfp1	Hmo1	Hmo1_occupancy	Rap1 site separation
1	0	RPS26B	37.9562	34.3066	36.8613	40.8759	41.6058	840	1	50.365	66.4234	44.5255	36.6	-1	1	98.3		2	1	RPS26A	97.0803	72.2628	75.1825	94.1606	73.7226	30232	1	68.6131	48.1752	70.8029	208.4	-1	1		Rap1	-0.18815	-0.24318	-0.236686	0.0106019	-0.277504	-0.260144
1	0	RPL43A	17.5182	42.3358	45.2555	53.2847	16.7883	186	1	84.6715	67.8832	91.9708	92.9	1.45	1	100		2	7	RPL43B	10.219	9.48905	8.0292	9.48905	10.9489	155	2	9.85401	51.0949	28.4672	122.1	1.59	1		Fhl1	0.118052	0.465499	0.435201	0.465575	0.555643	0.535912
1	0	RPL1A	43.0657	7.29927	7.29927	3.64964	17.5182	188	2	26.6423	12.4088	5.10949	106.9	0.96	0	100		2	5	RPL1B	98.5401	45.2555	48.9051	78.8321	37.9562	662	1	90.5109	84.6715	95.6204	138.9	0.99	0		Ifh1	0.0229539	0.361714	0.330619	0.383982	0.459662	0.448109
1	0	RPL18B	9.48905	1.45985	1.45985	2.91971	12.7737	159	1	24.8175	7.29927	11.6788	60.7	1.24	1	100		2	24	RPL18A	61.3139	33.5766	40.8759	57.6642	44.5255	999	2	96.3504	79.562	94.8905	91.3	1.9	1		Sfp1	0.0393901	0.293723	0.21018	0.375613	0.360043	0.369351
1	0	RPL35B	48.9051	11.6788	11.6788	27.0073	22.6277	262	2	16.7883	33.5766	40.146	82.6	0.56	1	100		2	5	RPL35A	94.1606	49.635	57.6642	44.5255	48.1752	2614	1	14.9635	78.1022	60.9489	113.1	1.28	1		Hmo1	0.123377	0.528996	0.571047	0.48698	0.698638	0.663953
1	0	RPS24B	29.1971	57.6642	60.5839	55.8394	72.2628	29059	1	86.4964	85.4015	84.6715	63.4	0.97	1	100		2	5	RPS24A	99.2701	98.5401	99.2701	89.0511	57.6642	20954	2	58.3942	26.2774	77.3723	64.7	1.64	1		Hmo1_occupancy	0.070374	0.511429	0.512154	0.491085	0.650381	0.644332
1	0	RPL2A	34.3066	100	98.5401	86.1314	99.2701	58278	2	58.3942	83.9416	50.365	-1	1.11	1	100		2	9	RPL2B	100	93.4307	85.4015	99.2701	96.3504	48294	1	10.9489	56.9343	39.4161	164.4	-1	1		Rap1 site separation							-0.0029248
2	9	RPS13	18.9781	16.0584	20.438	23.3577	18.2482	207	2	91.9708	90.5109	91.2409	83.7	2.34	1		Human Ortholog = RSP13, Negatively controls splicing of its own pre-mRNA
2	7	RPL5	11.6788	19.708	18.2482	17.5182	21.8978	254	1	72.9927	43.0657	51.8248	115.4	1.95	0		Human Ortholog = RPL5, Can bind MDM2 and inhibit its E3 ligase activity towards the p53 tumor suppressor
2	6	RPL10	15.3285	15.3285	19.708	29.1971	26.2774	348	3	97.8102	94.8905	99.2701	120.6	2.84	0
2	15	RPS12	65.6934	37.2263	35.7664	45.2555	28.1022	357	3	67.5182	96.3504	94.1606	94.5	1.39	0
2	6	RPS20	73.7226	25.5474	35.0365	37.9562	30.6569	392	1	41.2409	36.4964	92.7007	104.1	2.16	0
2	4	RPL28	71.5328	54.0146	81.7518	88.3212	38.6861	701	1	99.2701	100	97.8102	126.3	3.14	1
2	7	RPL29	21.8978	35.0365	29.1971	21.1679	42.3358	856	2	35.4015	46.7153	27.7372	-1	-1	1
2	10	RPS2	83.2117	43.0657	48.1752	71.5328	43.7956	982	1	62.0438	89.0511	56.2044	148.6	1.31	0
2	9	RPL38	95.6204	40.8759	42.3358	51.0949	45.2555	1003	1	63.5036	16.7883	17.5182	56.9	1.83	0
2	21	RPS15	51.8248	52.5547	43.0657	38.6861	56.2044	20315	2	75.1825	78.8321	66.4234	97.2	1.72	0
2	31	RPL39	90.5109	88.3212	77.3723	80.292	67.1533	26756	2	0.729927	18.9781	51.0949	122.9	2.11	1
2	12	RPL30	55.4745	56.9343	53.2847	82.4818	74.4526	30899	2	79.562	92.7007	73.7226	89.9	1.89	1																					Variation of RPG-specific factors between paralogs
2	14	RPS5	29.927	68.6131	62.0438	67.1533	93.4307	41139	1	19.708	6.56934	12.4088	142.9	2.01	0																					Absolute value of Log2 PercentRank ratios between paralogs
2	8	RPL32	86.8613	70.073	70.8029	68.6131	94.8905	44079	1	51.0949	28.4672	34.3066	108.5	-1	1																					(Larger number means more occupancy variation between paralogs)								Median values
2	9	RPL25	78.8321	81.0219	87.5912	95.6204	97.0803	49413	1	71.5328	32.8467	45.9854	78.5	2.3	1																					Rap1	Fhl1	Ifh1	Sfp1	Hmo1	Hmo1_occupancy	SUM	Identity	Rap1	Fhl1	Ifh1	Sfp1	Hmo1	Hmo1
2	12	RPL22B	77.3723	18.2482	13.1387	14.2336	6.56934	80	1	5.10949	25.5474	45.2555	-1	1.36	1	84.4	Human Ortholog = RPL22, Binds and inhibits Epstein Barr virus encoded small RNA species EBER1 in infected B-cells	2	9	RPL22A	16.0584	29.927	27.0073	42.3358	23.3577	295	2	17.5182	37.9562	62.7737	102.1	1.76	1			2.26849	0.713696	1.03953	1.57258	1.83007	1.88264	5.15588	no	0.721898	0.368782	0.50696	0.880039	0.550197	0.967278
2	5	RPS7B	20.438	48.9051	50.365	25.5474	51.0949	4294	1	43.7956	19.708	27.0073	51.4	1.06	1	87.9		2	14	RPS7A	64.2336	55.4745	55.4745	55.8394	64.9635	24811	1	21.8978	73.7226	33.5766	83.8	1.28	1			1.65208	0.181838	0.139403	1.1281	0.34645	2.53059	1.7958	yes	0.86755	0.294905	0.402098	0.327165	0.415037	0.699932
2	6	RPL16B	93.4307	85.4015	89.781	77.3723	84.6715	34804	2	62.7737	50.365	64.9635	75.5	1.5	1	89.9	Human Ortholog = RPL13a, Inhibits translation of ceruloplasmin mRNA	2	7	RPL16A	68.6131	89.0511	94.8905	81.7518	91.2409	38847	1	74.4526	86.4964	35.7664	119.3	-1	1			0.445411	0.0603726	0.0798533	0.0794345	0.107803	0.15855	0.327464	Differential	-0.145652	0.073877	0.104862	0.552875	0.13516	0.267346
2	26	RPL37B	27.0073	16.7883	17.5182	16.7883	34.3066	533	1	46.7153	80.292	82.4818	87.6	1.24	1	93.2		2	14	RPL37A	32.8467	74.4526	62.7737	56.9343	78.1022	32717	1	41.2409	70.073	78.8321	85.2	1.49	1			0.2824	2.14886	1.8413	1.76184	1.18688	5.93976	6.93888		Average values
2	6	RPL6A	62.7737	96.3504	89.0511	46.7153	75.1825	30967	2	64.9635	54.0146	67.8832	53.9	1.45	1	94.3	Human Ortholog = RPL6, Enhances HTLV-1 Tax protein DNA binding	2	5	RPL6B	42.3358	80.292	86.1314	72.2628	85.4015	34957	2	23.7226	45.9854	32.8467	77.4	1.35	1			0.568284	0.263034	0.0480943	0.629357	0.183864	0.17485	1.12435	no	0.926444	0.682984	0.69634	1.00079	0.725896	2.36469
2	7	RPS0A	14.5985	75.1825	69.3431	35.0365	75.9124	31157	2	92.7007	81.0219	53.2847	55.3	-1	1	94.8		2	4	RPS0B	94.8905	97.0803	84.6715	90.146	97.8102	50294	1	14.9635	52.5547	32.1168	57.8	1.13	1			2.70044	0.368782	0.288125	1.3634	0.365649	0.69083	2.38596	yes	0.927661	0.464761	0.584859	0.523254	0.603457	1.68228
2	6	RPL24B	80.292	99.2701	100	91.9708	62.0438	24302	2	7.29927	13.1387	21.8978	163.7	-1	1	96.8		2	12	RPL24A	85.4015	79.562	67.8832	97.8102	95.6204	47514	3	88.3212	93.4307	72.9927	175.3	-1	1			0.089005	0.319279	0.558873	0.0888093	0.624032	0.967278	1.59099	Differential	-0.00121753	0.218223	0.111481	0.477535	0.122438	0.682412
2	13	RPS1A	63.5036	39.4161	41.6058	12.4088	35.0365	577	2	78.1022	58.3942	71.5328	93.2	1.55	0	96.9	Human Ortholog = RPS3a, Binds to the transcription factor CHOP and modulates erytropoiesis	2	3	RPS1B	83.9416	83.2117	83.9416	83.2117	70.8029	28191	1	56.2044	56.2044	85.4015	37.2	1.26	0			0.402547	1.078	1.0126	2.74543	1.01495	5.61052	5.85098
2	4	RPS10B	69.3431	36.4964	37.9562	52.5547	10.219	152	2	13.8686	8.0292	30.6569	50.1	1.09	1	97.1		2	24	RPS10A	72.2628	89.781	67.1533	93.4307	56.9343	20610	2	82.4818	44.5255	76.6423	124	1.37	1			0.059501	1.29866	0.823122	0.830075	2.47805	7.08313	5.4299
2	24	RPL34A	21.1679	67.8832	56.9343	36.4964	61.3139	23332	2	76.6423	27.0073	48.9051	59	-1	1	98.3		2	17	RPL34B	47.4453	64.9635	52.5547	43.0657	89.781	38439	2	9.85401	57.6642	26.2774	93.8	1.28	1			1.16439	0.0634254	0.115477	0.238787	0.550197	0.720261	0.967887
2	5	RPS27A	19.708	14.5985	12.4088	19.3431	25.5474	339	1	54.7445	20.438	86.8613	71	1.16	1	98.8		2	3	RPS27B	40.8759	53.2847	49.635	48.1752	87.5912	37998	1	29.1971	59.1241	78.1022	192.4	1.5	1			1.05247	1.8679	2	1.31647	1.77761	6.80849	6.96198
2	7	RPL17A	57.6642	64.2336	66.4234	49.635	66.4234	25859	2	93.4307	43.7956	81.7518	109.7	1.73	1	98.9		2	3	RPL17B	45.9854	62.0438	65.6934	72.9927	72.9927	30102	1	66.4234	54.7445	18.2482	72	-1	1			0.326501	0.0500407	0.0159415	0.556393	0.136062	0.219193	0.758437
2	9	RPL13A	40.146	56.2044	46.7153	74.4526	68.6131	27185	2	70.8029	21.1679	29.1971	82.6	1.12	1	99		2	5	RPL13B	89.0511	91.9708	96.3504	97.0803	71.5328	28886	2	26.6423	60.5839	68.6131	59.7	1.66	1			1.14938	0.710493	1.04439	0.382857	0.060121	0.0875596	2.19787
2	8	RPS25A	59.1241	31.3869	27.7372	22.6277	29.1971	372	2	43.0657	45.2555	55.4745	30.7	-1	1	99.1		2	16	RPS25B	76.6423	43.7956	39.4161	54.0146	47.4453	1681	3	28.1022	10.9489	47.4453	63.9	-1	1			0.374396	0.480626	0.50696	1.25526	0.70044	2.17595	2.94328
2	14	RPL31B	16.7883	65.6934	68.6131	27.7372	59.1241	21710	2	94.8905	97.0803	38.6861	80.1	-1	1	99.1		2	15	RPL31A	35.0365	77.3723	75.9124	60.5839	90.5109	38731	1	21.8978	9.48905	18.9781	104.4	1.69	1			1.0614	0.236067	0.145851	1.12711	0.614346	0.835129	2.12338
2	5	RPL33A	96.3504	59.1241	64.2336	100	80.292	33483	2	21.8978	39.4161	62.0438	115.6	1.73	1	99.1		2	26	RPL33B	45.2555	75.9124	58.3942	91.2409	98.5401	50959	2	54.0146	30.6569	20.438	107.8	1.61	1			1.0902	0.36059	0.137504	0.132248	0.295456	0.605908	0.925797
2	8	RPL26B	50.365	37.9562	38.6861	63.1387	40.146	819	2	89.4161	88.3212	63.5036	122.1	-1	1	99.2	Human Ortholog = RPL26, Promotes translation of p53 mRNA after irradiation	2	31	RPL26A	84.6715	41.6058	33.5766	34.3066	48.9051	2629	1	36.4964	82.4818	57.6642	31.2	2.33	1			0.749457	0.13245	0.204358	0.880039	0.284729	1.68258	1.50158
2	15	RPS19A	58.3942	28.4672	36.8613	48.9051	33.5766	531	1	86.4964	75.1825	35.0365	128.2	1.12	1	99.3		2	6	RPS19B	91.2409	83.9416	93.4307	83.9416	76.6423	31445	2	23.7226	5.10949	13.1387	121.4	1.31	1			0.643856	1.56009	1.34179	0.779401	1.19068	5.88797	4.87196
2	13	RPS17B	13.1387	32.8467	31.3869	33.5766	46.7153	1224	1	42.3358	17.5182	25.5474	86.2	1.49	1	99.3		2	2	RPS17A	78.1022	95.6204	83.2117	70.8029	82.4818	34497	1	45.2555	63.5036	70.073	110.7	-1	1			2.57154	1.54157	1.40663	1.07635	0.820179	4.8168	4.84473
2	4	RPL27B	75.1825	61.3139	63.5036	61.3139	64.2336	24756	1	58.3942	62.0438	87.5912	79.9	1.31	1	99.3		2	3	RPL27A	79.562	76.6423	74.4526	90.146	88.3212	38090	1	25.5474	15.3285	15.3285	122.9	1.75	1			0.0816838	0.321928	0.229482	0.55605	0.459432	0.621634	1.56689
2	6	RPL11A	92.7007	48.1752	72.9927	75.1825	27.0073	352	2	40.146	48.9051	9.48905	95	0.89	0	99.4	Human Ortholog = RPL11, Inhibits c-Myc-mediated trans-activation	2	4	RPL11B	56.2044	32.1168	23.3577	13.1387	31.3869	393	2	91.2409	95.6204	86.1314	152.3	1.59	0			0.721898	0.584963	1.64386	2.51658	0.216811	0.158954	4.96221
2	11	RPS30A	86.1314	24.8175	21.8978	24.0876	24.0876	332	1	67.5182	35.0365	72.2628	116.6	1.86	1	100		2	21	RPS30B	33.5766	44.5255	47.4453	39.4161	32.1168	508	1	33.9416	72.9927	67.1533	119.4	-1	1			1.35908	0.843274	1.11548	0.710493	0.415037	0.613645	3.08428
2	16	RPL41A	66.4234	26.2774	29.927	20.438	36.4964	608	1	98.5401	87.5912	90.5109	-1	1.04	0	100		2	13	RPL41B	48.1752	50.365	73.7226	35.7664	43.0657	937	3	83.5766	97.8102	43.0657	-1	2.19	0			0.463401	0.938599	1.30066	0.807355	0.238787	0.623978	3.2854
2	10	RPL40B	70.073	23.3577	28.4672	30.6569	18.9781	221	3	77.3723	38.6861	59.1241	69	1.51	1	100		2	8	RPL40A	24.8175	46.7153	32.1168	11.6788	52.5547	6452	2	3.28467	2.18978	2.91971	82.1	1.2	1			1.4975	1	0.174029	1.39232	1.46949	4.86763	4.03583
2	5	RPS11B	97.8102	59.854	92.3358	96.3504	53.2847	7472	2	11.6788	41.6058	40.8759	38.3	1.19	1	100		2	9	RPS11A	24.0876	60.5839	59.1241	59.854	69.3431	27568	2	89.4161	86.4964	97.0803	71.3	1.32	1			2.0217	0.0174874	0.643144	0.686842	0.380031	1.88343	1.7275
2	7	RPS23B	37.2263	71.5328	76.6423	62.0438	55.4745	13345	2	49.635	83.2117	96.3504	118.1	1.7	1	100		2	6	RPS23A	59.854	78.1022	72.2628	92.7007	77.3723	32177	1	37.9562	89.781	79.562	173.7	1.45	1			0.685127	0.126757	0.0848889	0.579294	0.479993	1.26973	1.27093
2	9	RPL42A	25.5474	94.8905	91.2409	81.0219	78.8321	33086	2	18.9781	68.6131	81.0219	96.2	1.37	1	100		2	6	RPL42B	82.4818	97.8102	95.6204	75.9124	81.0219	33640	2	18.2482	74.4526	75.1825	67.2	1.6	1			1.6909	0.0437214	0.0676387	0.0939761	0.0395284	0.0239568	0.244865
2	6	RPL20A	49.635	73.7226	70.073	65.6934	62.7737	24473	1	44.5255	47.4453	24.0876	49	1.53	0	100		2	23	RPL20B	39.4161	72.9927	71.5328	54.7445	83.2117	34525	1	13.1387	18.2482	58.3942	73.7	1.63	1			0.332575	0.0143553	0.0297473	0.263034	0.406625	0.49645	0.713762
2	4	RPS18A	81.0219	63.5036	78.8321	76.6423	51.8248	5104	2	48.1752	76.6423	48.1752	95.4	1.33	1	100		2	14	RPS18B	32.1168	67.1533	59.854	69.3431	83.9416	34624	2	32.4818	35.7664	43.7956	114.8	1.48	1			1.33498	0.0806185	0.397335	0.14439	0.695743	2.76207	1.31809
2	5	RPS16A	88.3212	86.8613	97.8102	98.5401	59.854	21852	1	59.854	24.8175	29.927	52.2	1.58	1	100		2	9	RPS16B	36.4964	70.8029	56.2044	63.1387	86.1314	35497	1	8.75912	31.3869	37.9562	109.5	1.52	1			1.27501	0.294905	0.799303	0.642187	0.525091	0.699932	2.26149
2	6	RPS6B	26.2774	54.7445	61.3139	64.2336	54.0146	8134	1	52.5547	16.0584	23.3577	87.2	1.12	1	100		2	14	RPS6A	52.5547	78.8321	81.0219	70.073	86.8613	36129	3	37.2263	67.1533	59.854	80.9	0.94	1			1	0.526069	0.402098	0.125531	0.685364	2.15112	1.73906
2	5	RPL19A	75.9124	82.4818	90.5109	84.6715	79.562	33319	2	61.3139	53.2847	56.9343	64.4	-1	1	100		2	6	RPL19B	41.6058	86.1314	78.1022	86.8613	89.0511	38322	2	48.1752	81.7518	83.9416	60.5	1.42	1			0.86755	0.0624641	0.212729	0.0368368	0.162553	0.201828	0.474583
2	17	RPL23A	62.0438	27.7372	22.6277	26.2774	20.438	230	2	28.1022	23.3577	31.3869	147	0.87	1	100	Human Ortholog = RPL23, Acts as an indirect negative regulator of Miz1-dependent trans-activation through nucleolar chaperone NPM/B23	2	7	RPL23B	87.5912	94.1606	80.292	87.5912	91.9708	39622	1	56.9343	37.2263	16.0584	133.6	1.67	1			0.4975	1.7633	1.82716	1.73697	2.16993	7.42852	7.49735
2	6	RPL12B	31.3869	51.0949	40.146	40.146	70.073	28185	1	81.7518	51.8248	60.9489	74.9	1.58	0	100		2	6	RPL12A	44.1606	62.7737	64.9635	50.365	92.7007	39642	2	72.2628	24.0876	36.4964	57.4	0.92	0			0.492598	0.296982	0.694374	0.327165	0.403722	0.492102	1.72224
2	2	RPS4B	81.7518	81.7518	82.4818	85.4015	81.7518	34210	1	60.5839	71.5328	49.635	140.7	1.15	1	100		2	18	RPS4A	67.1533	91.2409	94.1606	94.8905	94.1606	41633	3	55.4745	32.1168	19.708	81.2	1.75	1			0.283793	0.158429	0.191048	0.152003	0.203872	0.283309	0.705353
2	9	RPS8A	35.7664	51.8248	51.8248	66.4234	58.3942	21580	2	39.4161	72.2628	80.292	160	-1	1	100		2	12	RPS8B	38.6861	90.5109	92.3358	73.7226	100	58410	1	64.2336	65.6934	65.6934	162.7	-1	1			0.113211	0.804449	0.833246	0.150417	0.776104	1.43652	2.56422
[truncated: 1 more columns]

## Sheet: Fig6
												-------	-------	-------	Paralog		-------	-------	-------	-------	-------
		Gene	Rap1	Fhl1	Ifh1	Sfp1	Hmo1	Toa2	Sua7	TAFs		Gene	Rap1	Fhl1	Ifh1	Sfp1	Hmo1	Toa2	Sua7	TAFs
	Zero Rap1 sites																				Rap1
		RPL3	2.91971	8.75912	10.9489	28.4672	78	85.4015	98.5401	10.219											sites
		RPS28A	1.45985	3.64964	5.83942	7.29927	11	31.0219	10.219	7.29927		RPS28B	4.37956	4.37956	6.56934	1.82482	32	32.4818	8.75912	5.83942	0
		RPL4B	4.37956	2.91971	2.91971	1.82482	29	2.18978	14.5985	4.37956		RPL4A	8.0292	5.10949	2.18978	6.56934	42	75.9124	64.2336	21.1679	0
		RPL8A	7.29927	12.4088	30.6569	10.9489	163	4.37956	1.45985	0.729927		RPL8B	22.6277	17.5182	18.9781	18.2482	77	38.6861	29.927	13.8686	1
		RPP1A	0.729927	5.83942	4.37956	4.37956	119	1.45985	3.64964	8.0292		RPP1B	54.0146	27.0073	25.5474	37.2263	632	78.8321	91.9708	52.5547	2
		RPP2B	2.18978	0.729927	5.10949	5.83942	40	12.4088	59.854	6.56934		RPP2A	54.7445	66.4234	54.3796	67.8832	22330	35.4015	4.37956	8.75912	2
		RPS21A	6.56934	6.56934	3.64964	0.729927	41	29.927	11.6788	3.64964		RPS21B	53.2847	84.6715	86.8613	59.1241	13106	5.83942	5.83942	10.9489	2
		RPS22B	4.37956	8.0292	8.75912	10.219	92	3.28467	0.729927	1.45985		RPS22A	91.9708	87.5912	79.562	79.562	25007	51.8248	29.1971	24.8175	2
	One Rap1 site
		RPS31	46.7153	30.6569	21.1679	8.75912	105	69.708	62.7737	64.2336
		RPP0	27.7372	18.9781	13.8686	21.8978	163	45.9854	42.3358	42.3358
		RPS3	12.4088	24.0876	24.0876	31.3869	374	53.2847	69.3431	41.6058
		RPL43A	17.5182	42.3358	45.2555	53.2847	186	84.6715	67.8832	91.9708		RPL43B	10.219	9.48905	8.0292	9.48905	155	9.85401	51.0949	28.4672	2
		RPL15A	8.75912	10.219	14.5985	32.8467	178	83.5766	91.2409	89.0511		RPL15B	5.83942	2.18978	0.729927	5.10949	156	6.56934	2.91971	2.18978	2
		RPL7B	13.8686	20.438	9.48905	16.0584	165	95.6204	94.1606	93.4307		RPL7A	60.5839	29.1971	34.3066	29.927	234	87.5912	64.9635	89.781	2
		RPL9A	10.9489	35.7664	43.7956	47.4453	795	33.9416	34.3066	14.5985		RPL9B	74.4526	21.1679	15.3285	51.8248	337	97.0803	61.3139	75.9124	2
		RPS29A	28.4672	22.6277	26.2774	14.2336	512	65.6934	21.8978	54.0146		RPS29B	70.8029	21.8978	24.8175	19.3431	357	31.0219	40.146	74.4526	2
		RPS9A	51.0949	10.9489	16.7883	32.1168	228	94.1606	77.3723	98.5401		RPS9B	44.1606	45.9854	44.5255	43.7956	591	69.708	55.4745	88.3212	2
		RPL1A	43.0657	7.29927	7.29927	3.64964	188	26.6423	12.4088	5.10949		RPL1B	98.5401	45.2555	48.9051	78.8321	662	90.5109	84.6715	95.6204	2
		RPL18B	9.48905	1.45985	1.45985	2.91971	159	24.8175	7.29927	11.6788		RPL18A	61.3139	33.5766	40.8759	57.6642	999	96.3504	79.562	94.8905	2
		RPL35B	48.9051	11.6788	11.6788	27.0073	262	16.7883	33.5766	40.146		RPL35A	94.1606	49.635	57.6642	44.5255	2614	14.9635	78.1022	60.9489	2
		RPS14B	89.781	40.146	32.8467	41.6058	825	100	99.2701	100		RPS14A	18.2482	47.4453	51.0949	58.3942	2855	80.292	27.7372	46.7153	2
		RPL36A	23.3577	13.1387	10.219	8.0292	108	20.438	22.6277	22.6277		RPL36B	67.8832	69.3431	88.3212	45.9854	4123	48.1752	75.9124	83.2117	2
		RPL14B	56.9343	13.8686	16.0584	24.8175	159	16.0584	13.8686	37.2263		RPL14A	64.9635	58.3942	54.3796	78.1022	26911	8.0292	40.8759	16.7883	2
		RPS26B	37.9562	34.3066	36.8613	40.8759	840	50.365	66.4234	44.5255		RPS26A	97.0803	72.2628	75.1825	94.1606	30232	68.6131	48.1752	70.8029	2
		RPL21B	30.6569	38.6861	45.9854	15.3285	1033	81.0219	70.8029	54.7445		RPL21A	72.9927	92.7007	97.0803	64.9635	24590	73.7226	49.635	69.3431	2
		RPS24B	29.1971	57.6642	60.5839	55.8394	29059	86.4964	85.4015	84.6715		RPS24A	99.2701	98.5401	99.2701	89.0511	20954	58.3942	26.2774	77.3723	2
		RPL2A	34.3066	100	98.5401	86.1314	58278	58.3942	83.9416	50.365		RPL2B	100	93.4307	85.4015	99.2701	48294	10.9489	56.9343	39.4161	2
	Two Rap1 sites
		RPS13	18.9781	16.0584	20.438	23.3577	207	91.9708	90.5109	91.2409
		RPL5	11.6788	19.708	18.2482	17.5182	254	72.9927	43.0657	51.8248
		RPL10	15.3285	15.3285	19.708	29.1971	348	97.8102	94.8905	99.2701
		RPS12	65.6934	37.2263	35.7664	45.2555	357	67.5182	96.3504	94.1606
		RPS20	73.7226	25.5474	35.0365	37.9562	392	41.2409	36.4964	92.7007
		RPL28	71.5328	54.0146	81.7518	88.3212	701	99.2701	100	97.8102
		RPL29	21.8978	35.0365	29.1971	21.1679	856	35.4015	46.7153	27.7372
		RPS2	83.2117	43.0657	48.1752	71.5328	982	62.0438	89.0511	56.2044
		RPL38	95.6204	40.8759	42.3358	51.0949	1003	63.5036	16.7883	17.5182
		RPS15	51.8248	52.5547	43.0657	38.6861	20315	75.1825	78.8321	66.4234
		RPL39	90.5109	88.3212	77.3723	80.292	26756	0.729927	18.9781	51.0949
		RPL30	55.4745	56.9343	53.2847	82.4818	30899	79.562	92.7007	73.7226
		RPS5	29.927	68.6131	62.0438	67.1533	41139	19.708	6.56934	12.4088
		RPL32	86.8613	70.073	70.8029	68.6131	44079	51.0949	28.4672	34.3066
		RPL25	78.8321	81.0219	87.5912	95.6204	49413	71.5328	32.8467	45.9854
		RPL22B	77.3723	18.2482	13.1387	14.2336	80	5.10949	25.5474	45.2555		RPL22A	16.0584	29.927	27.0073	42.3358	295	17.5182	37.9562	62.7737	2
		RPL11A	92.7007	48.1752	72.9927	75.1825	352	40.146	48.9051	9.48905		RPL11B	56.2044	32.1168	23.3577	13.1387	393	91.2409	95.6204	86.1314	2
		RPS30A	86.1314	24.8175	21.8978	24.0876	332	67.5182	35.0365	72.2628		RPS30B	33.5766	44.5255	47.4453	39.4161	508	33.9416	72.9927	67.1533	2
		RPL41A	66.4234	26.2774	29.927	20.438	608	98.5401	87.5912	90.5109		RPL41B	48.1752	50.365	73.7226	35.7664	937	83.5766	97.8102	43.0657	2
		RPS25A	59.1241	31.3869	27.7372	22.6277	372	43.0657	45.2555	55.4745		RPS25B	76.6423	43.7956	39.4161	54.0146	1681	28.1022	10.9489	47.4453	2
		RPL26B	50.365	37.9562	38.6861	63.1387	819	89.4161	88.3212	63.5036		RPL26A	84.6715	41.6058	33.5766	34.3066	2629	36.4964	82.4818	57.6642	2
		RPL40B	70.073	23.3577	28.4672	30.6569	221	77.3723	38.6861	59.1241		RPL40A	24.8175	46.7153	32.1168	11.6788	6452	3.28467	2.18978	2.91971	2
		RPS27A	19.708	14.5985	12.4088	19.3431	339	54.7445	20.438	86.8613		RPS27B	40.8759	53.2847	49.635	48.1752	37998	29.1971	59.1241	78.1022	2
		RPL37B	27.0073	16.7883	17.5182	16.7883	533	46.7153	80.292	82.4818		RPL37A	32.8467	74.4526	62.7737	56.9343	32717	41.2409	70.073	78.8321	2
		RPS10B	69.3431	36.4964	37.9562	52.5547	152	13.8686	8.0292	30.6569		RPS10A	72.2628	89.781	67.1533	93.4307	20610	82.4818	44.5255	76.6423	2
		RPL23A	62.0438	27.7372	22.6277	26.2774	230	28.1022	23.3577	31.3869		RPL23B	87.5912	94.1606	80.292	87.5912	39622	56.9343	37.2263	16.0584	2
		RPS17B	13.1387	32.8467	31.3869	33.5766	1224	42.3358	17.5182	25.5474		RPS17A	78.1022	95.6204	83.2117	70.8029	34497	45.2555	63.5036	70.073	2
		RPS1A	63.5036	39.4161	41.6058	12.4088	577	78.1022	58.3942	71.5328		RPS1B	83.9416	83.2117	83.9416	83.2117	28191	56.2044	56.2044	85.4015	2
		RPS19A	58.3942	28.4672	36.8613	48.9051	531	86.4964	75.1825	35.0365		RPS19B	91.2409	83.9416	93.4307	83.9416	31445	23.7226	5.10949	13.1387	2
		RPS7B	20.438	48.9051	50.365	25.5474	4294	43.7956	19.708	27.0073		RPS7A	64.2336	55.4745	55.4745	55.8394	24811	21.8978	73.7226	33.5766	2
		RPS18A	81.0219	63.5036	78.8321	76.6423	5104	48.1752	76.6423	48.1752		RPS18B	32.1168	67.1533	59.854	69.3431	34624	32.4818	35.7664	43.7956	2
		RPS11B	97.8102	59.854	92.3358	96.3504	7472	11.6788	41.6058	40.8759		RPS11A	24.0876	60.5839	59.1241	59.854	27568	89.4161	86.4964	97.0803	2
		RPS6B	26.2774	54.7445	61.3139	64.2336	8134	52.5547	16.0584	23.3577		RPS6A	52.5547	78.8321	81.0219	70.073	36129	37.2263	67.1533	59.854	2
		RPS23B	37.2263	71.5328	76.6423	62.0438	13345	49.635	83.2117	96.3504		RPS23A	59.854	78.1022	72.2628	92.7007	32177	37.9562	89.781	79.562	2
		RPS8A	35.7664	51.8248	51.8248	66.4234	21580	39.4161	72.2628	80.292		RPS8B	38.6861	90.5109	92.3358	73.7226	58410	64.2336	65.6934	65.6934	2
		RPL31B	16.7883	65.6934	68.6131	27.7372	21710	94.8905	97.0803	38.6861		RPL31A	35.0365	77.3723	75.9124	60.5839	38731	21.8978	9.48905	18.9781	2
		RPS16A	88.3212	86.8613	97.8102	98.5401	21852	59.854	24.8175	29.927		RPS16B	36.4964	70.8029	56.2044	63.1387	35497	8.75912	31.3869	37.9562	2
		RPL34A	21.1679	67.8832	56.9343	36.4964	23332	76.6423	27.0073	48.9051		RPL34B	47.4453	64.9635	52.5547	43.0657	38439	9.85401	57.6642	26.2774	2
		RPL24B	80.292	99.2701	100	91.9708	24302	7.29927	13.1387	21.8978		RPL24A	85.4015	79.562	67.8832	97.8102	47514	88.3212	93.4307	72.9927	2
		RPL20A	49.635	73.7226	70.073	65.6934	24473	44.5255	47.4453	24.0876		RPL20B	39.4161	72.9927	71.5328	54.7445	34525	13.1387	18.2482	58.3942	2
		RPL27B	75.1825	61.3139	63.5036	61.3139	24756	58.3942	62.0438	87.5912		RPL27A	79.562	76.6423	74.4526	90.146	38090	25.5474	15.3285	15.3285	2
		RPL17A	57.6642	64.2336	66.4234	49.635	25859	93.4307	43.7956	81.7518		RPL17B	45.9854	62.0438	65.6934	72.9927	30102	66.4234	54.7445	18.2482	2
		RPL13A	40.146	56.2044	46.7153	74.4526	27185	70.8029	21.1679	29.1971		RPL13B	89.0511	91.9708	96.3504	97.0803	28886	26.6423	60.5839	68.6131	2
		RPL12B	31.3869	51.0949	40.146	40.146	28185	81.7518	51.8248	60.9489		RPL12A	44.1606	62.7737	64.9635	50.365	39642	72.2628	24.0876	36.4964	2
		RPL6A	62.7737	96.3504	89.0511	46.7153	30967	64.9635	54.0146	67.8832		RPL6B	42.3358	80.292	86.1314	72.2628	34957	23.7226	45.9854	32.8467	2
		RPS0A	14.5985	75.1825	69.3431	35.0365	31157	92.7007	81.0219	53.2847		RPS0B	94.8905	97.0803	84.6715	90.146	50294	14.9635	52.5547	32.1168	2
		RPL42A	25.5474	94.8905	91.2409	81.0219	33086	18.9781	68.6131	81.0219		RPL42B	82.4818	97.8102	95.6204	75.9124	33640	18.2482	74.4526	75.1825	2
		RPL19A	75.9124	82.4818	90.5109	84.6715	33319	61.3139	53.2847	56.9343		RPL19B	41.6058	86.1314	78.1022	86.8613	38322	48.1752	81.7518	83.9416	2
		RPL33A	96.3504	59.1241	64.2336	100	33483	21.8978	39.4161	62.0438		RPL33B	45.2555	75.9124	58.3942	91.2409	50959	54.0146	30.6569	20.438	2
		RPS4B	81.7518	81.7518	82.4818	85.4015	34210	60.5839	71.5328	49.635		RPS4A	67.1533	91.2409	94.1606	94.8905	41633	55.4745	32.1168	19.708	2
		RPL16B	93.4307	85.4015	89.781	77.3723	34804	62.7737	50.365	64.9635		RPL16A	68.6131	89.0511	94.8905	81.7518	38847	74.4526	86.4964	35.7664	2
