# Supplementary material for: Molecular mechanisms of ribosomal protein gene coregulation
Source: Genes Dev. 2015 Sep 15;29(18):1942–54. doi: 10.1101/gad.268896.115 (PMC4579351; doi:10.1101/gad.268896.115)
Supplement: Supplemental Material [file supp_29.18.1942_TableS3.xlsx]

## Sheet: Sheet1
	Rap1	Sfp1	Hmo1	Fhl1	Ifh1	Rpb3	Sua7	Taf12	Taf10	Taf5	Taf4	Taf2	Taf1	Taf8
Taf8	0.0618411	0.0818816	-0.0511999	-0.00928028	0.0241811	-0.0284602	0.570656	0.600495	0.729304	0.663796	0.737596	0.889625	0.881173	1
Taf1	0.117051	0.118822	-0.0412127	0.0145082	0.0476484	-0.0406142	0.522082	0.528822	0.724846	0.651648	0.790987	0.892194	1	0.881173
Taf2	0.122738	0.146763	-0.0246777	0.060695	0.100379	-0.0250101	0.631756	0.571422	0.694448	0.713487	0.738234	1	0.892194	0.889625
Taf4	0.166943	0.125773	-0.145148	-0.0812768	-0.0170439	-0.0469415	0.412478	0.52331	0.641707	0.683509	1	0.738234	0.790987	0.737596
Taf5	0.140529	0.141747	-0.0185479	0.0360347	0.0953486	-0.0883894	0.489682	0.554185	0.597244	1	0.683509	0.713487	0.651648	0.663796
Taf10	0.0760837	0.178511	0.0822239	0.136107	0.167187	-0.0471702	0.290204	0.463469	1	0.597244	0.641707	0.694448	0.724846	0.729304
Taf12	0.00700494	0.0930044	0.0260141	0.025292	0.00468683	-0.0934995	0.322573	1	0.463469	0.554185	0.52331	0.571422	0.528822	0.600495
Sua7	-0.0326727	-0.0958697	-0.194256	-0.182692	-0.177073	0.0643605	1	0.322573	0.290204	0.489682	0.412478	0.631756	0.522082	0.570656
Rpb3	-0.1005	-0.211889	-0.245658	-0.23206	-0.171378	1	0.0643605	-0.0934995	-0.0471702	-0.0883894	-0.0469415	-0.0250101	-0.0406142	-0.0284602
Ifh1	0.458829	0.782307	0.730631	0.943547	1	-0.171378	-0.177073	0.00468683	0.167187	0.0953486	-0.0170439	0.100379	0.0476484	0.0241811
Fhl1	0.399842	0.75129	0.864475	1	0.943547	-0.23206	-0.182692	0.025292	0.136107	0.0360347	-0.0812768	0.060695	0.0145082	-0.00928028
Hmo1	0.263597	0.676011	1	0.864475	0.730631	-0.245658	-0.194256	0.0260141	0.0822239	-0.0185479	-0.145148	-0.0246777	-0.0412127	-0.0511999
Sfp1	0.622606	1	0.676011	0.75129	0.782307	-0.211889	-0.0958697	0.0930044	0.178511	0.141747	0.125773	0.146763	0.118822	0.0818816
Rap1	1	0.622606	0.263597	0.399842	0.458829	-0.1005	-0.0326727	0.00700494	0.0760837	0.140529	0.166943	0.122738	0.117051	0.0618411
